# Supplementary material for: Identification of EMT-Related lncRNAs as Potential Prognostic Biomarkers and Therapeutic Targets for Pancreatic Adenocarcinoma
Source: J Oncol. 2022 Apr 11;2022:8259951. doi: 10.1155/2022/8259951 (PMC9015861; doi:10.1155/2022/8259951)
Supplement: Supplementary Materials — Supplementary Material S1: functional analysis of 710 differentially expressed mRNA (DEms) between low-risk and high-risk subgroups. Supplementary Material S2: EMT-LPS was an independent prognostic factor for PAAD patients. Supplementary Material S3: construction of EMT-LPS calibration in TCGA dataset. Supplementary Material S4: nomogram and calibration based on EMT-LPS in the ICGC dataset. Supplementary Material S5: (A, B) Principal component analysis of EMT-LPS in TCGA and ICGC datasets. (C) Heatmap of the relationship between the expression levels of eleven EMT-related lncRNAs and clinicopathological features in the ICGC dataset. (D-G) Stratification analysis of EMT-LPS in ICGC patients with different clinical characteristics. [file 8259951.f1.zip]

Archive with 5 entries (5 files):
- Supplementary material S1.pdf
- Supplementary material S2.pdf
- Supplementary material S3.pdf
- Supplementary material S4.pdf
- Supplementary material S5.pdf
